# Supplementary material for: Are Chlamydia Trachomatis and Neisseria Gonorrhoeae Screenings in Pregnant Women Being Properly Performed? A Single-Center Retrospective Observational Study in Italy
Source: Pathogens. 2024 Jul 8;13(7):570. doi: 10.3390/pathogens13070570 (PMC11279639; doi:10.3390/pathogens13070570)
Supplement: Supplementary file 1 [file pathogens-13-00570-s001.zip]

Archive with 1 entries (1 files):
- pathogens-3054475-supplementary.pdf
